# Supplementary material for: Cardiopulmonary Exercise Testing in Patients with Heart Failure: Impact of Gender in Predictive Value for Heart Transplantation Listing
Source: Life (Basel). 2023 Sep 29;13(10):1985. doi: 10.3390/life13101985 (PMC10608092; doi:10.3390/life13101985)
Supplement: Supplementary file 1 [file life-13-01985-s001.zip]

Archive with 1 entries (1 files):
- life-2603640-supplementary.pdf
